# Supplementary material for: Stabilization of the Distal Radioulnar Joint with or without Triangular Fibrocartilage Complex Tear by an External Wrist Band Brace: A Cadaveric Study
Source: Healthcare (Basel). 2022 Apr 30;10(5):828. doi: 10.3390/healthcare10050828 (PMC9142000; doi:10.3390/healthcare10050828)
Supplement: Supplementary file 1 [file healthcare-10-00828-s001.zip]

Archive with 1 entries (1 files):
- healthcare-1657463-supplementary.xlsx
