# Supplementary material for: Stabilization of the Distal Radioulnar Joint with or without Triangular Fibrocartilage Complex Tear by an External Wrist Band Brace: A Cadaveric Study
Source: Healthcare (Basel). 2022 Apr 30;10(5):828. doi: 10.3390/healthcare10050828 (PMC9142000; doi:10.3390/healthcare10050828)
Supplement: Supplementary file 1 [file healthcare-10-00828-s001.zip › healthcare-1657463-supplementary.xlsx]

## Sheet: Cover
Stabilization of the Distal Radioulnar Joint with or without Triangular Fibrocartilage Complex Tear by an External Wrist Band Brace: A Cadaveric Study
Seung-Han Shin 1, Taeyong Park 2, Eunah Hong 3, Dai-Soon Kwak 3,* and Yang-Guk Chung 1
1	Department of Orthopedic Surgery, Seoul St. Mary’s hospital, College of Medicine, The Catholic University of Korea, Seoul, Republic of Korea
2	Yonseihun Hospital, Gwangmyeong-si, Gyeonggi-do, Republic of Korea
3	Catholic Institute for Applied Anatomy/Department of Anatomy, College of Medicine, The Catholic University of Korea, Seoul, Republic of Korea
*Correspondence to:
Prof. Dai-Soon Kwak, Ph.D.
Catholic Institute for Applied Anatomy / Department of Anatomy, College of Medicine, The Catholic University of Korea, 222, Banpo-daero, Seocho-gu, Seoul, 06591, Republic of Korea
Tel: +82-2-2258-7434, Email: daisoon@catholic.ac.kr

## Sheet: Data
Table S1. The results of DRUJ translation in each condition
	Neutral									Pronation									Supination
	Plamar translation			Dorsal translation			Total translation			Plamar translation			Dorsal translation			Total translation			Plamar translation			Dorsal translation			Total translation
	Mean	SD	p	Mean	SD	p	Mean	SD	p	Mean	SD	p	Mean	SD	p	Mean	SD	p	Mean	SD	p	Mean	SD	p	Mean	SD	p
Intact	5.54637	1.01605	-	5.56681	0.947433	-	11.1132	1.55592	-	4.36357	0.958504	-	3.58414	0.7339	-	7.94771	1.25405	-	3.6044	0.900565	-	4.203	0.783157	-	7.8074	1.35097	-
Intact with brace1)	4.60481	0.844811	<0.001	4.9354	0.845136	0.017	9.54021	1.1458	0.001	3.66757	0.992825	<0.001	2.99686	0.661645	0.014	6.66443	1.01551	0.001	2.87473	0.776932	0.002	3.38943	0.780589	<0.001	6.26416	1.13064	<0.001
TFCC cut2)	6.67801	0.725536	0.024	6.77914	1.28891	0.004	13.4572	1.75947	0.004	4.97086	0.957111	0.022	4.185	0.705368	0.091	9.15586	1.03934	0.006	4.77857	0.610604	0.002	5.15471	0.929807	0.013	9.93329	1.14069	0.002
TFCC cut with brace3);4)	5.73433	0.385926	0.003; 0.556	5.98261	1.1051	<0.001; 0.125	11.7169	1.21476	<0.001; 0.206	4.62686	1.04711	0.101; 0.083	3.9	0.784591	0.131; 0.308	8.52686	1.07508	0.01; 0.156	3.93581	0.642793	0.001; 0.279	4.58114	1.05379	0.004; 0.193	8.51696	1.21717	0.001; 0.159
1) p-value means between 'Intact' and 'Intact with brace'
2) p-value means between 'Intace' and 'TFCC cut'
3) p-value means between 'TFCC cut' and 'TFCC cut with brace'
4) p-value means between 'Intact' and 'TFCC cut with brace'
